# Supplementary material for: Facile Synthesis of Green Fluorescent Carbon Dots and Their Application to Fe3+ Detection in Aqueous Solutions
Source: Nanomaterials (Basel). 2022 Apr 27;12(9):1487. doi: 10.3390/nano12091487 (PMC9104042; doi:10.3390/nano12091487)
Supplement: Supplementary file 1 [file nanomaterials-12-01487-s001.zip]

Archive with 1 entries (1 files):
- nanomaterials-1688853-supplementary.pdf
